# Supplementary material for: Wearable technology in the management of complex chronic illness: preliminary survey results on self-reported outcomes
Source: Front Digit Health. 2025 Oct 8;7:1662255. doi: 10.3389/fdgth.2025.1662255 (PMC12541780; doi:10.3389/fdgth.2025.1662255)
Supplement: Supplementary file 1 [file Datasheet1.xlsx]

## Sheet: Supplementary Material
	Supplementary Table 1: % Distribution of User Responses for Users with 60+ Days of Wearable Data
	Survey Question	Significantly Worsened	Somewhat Worsened	Neither Improved nor Worsened	Somewhat Improved	Significantly Improved	Improved
	Q1: Feeling of Control	0.11 (1)	1.19 (11)	12.80 (118)	50.43 (465)	35.47 (327)	85.90 (792)
	Q2: Physical Activity Levels	0.87 (8)	7.59 (70)	45.12 (416)	38.83 (358)	7.59 (70)	46.42 (428)
	Q3: Understanding of Energy Budget	0.22 (2)	0.76 (7)	5.21 (48)	30.26 (279)	63.56 (586)	93.82 (864)
	Q4: Frequency of PEM Episodes	0.87 (8)	3.25 (30)	32.10 (296)	48.05 (443)	15.73 (145)	63.78 (588)
	Q5: Severity of PEM Episodes	0.54 (5)	3.04 (28)	34.38 (317)	44.14 (407)	17.90 (165)	62.04 (572)
	Q6: Activity without PEM Trigger	0.65 (6)	4.88 (45)	46.53 (429)	39.48 (364)	8.46 (78)	47.94 (442)
	Q7: Energy Management	0.43 (4)	0.54 (5)	8.13 (75)	55.42 (511)	35.47 (327)	90.89 (838)
	Q8: Daily Activities Participation	1.30 (12)	5.97 (55)	40.46 (373)	42.52 (392)	9.76 (90)	52.28 (482)
	Data are presented as % (n). Total n=922.
	Supplementary Table 2: % Distribution of User Responses for Users with 90+ Days of Wearable Data
	Survey Question	Significantly Worsened	Somewhat Worsened	Neither Improved nor Worsened	Somewhat Improved	Significantly Improved	Improved
	Q1: Feeling of Control	0.00 (0)	1.09 (7)	12.19 (78)	49.22 (315)	37.50 (240)	86.72 (555)
	Q2: Physical Activity Levels	0.62 (4)	8.59 (55)	41.88 (268)	40.78 (261)	8.12 (52)	48.90 (313)
	Q3: Understanding of Energy Budget	0.16 (1)	0.47 (3)	5.00 (32)	27.34 (175)	67.03 (429)	94.37 (604)
	Q4: Frequency of PEM Episodes	0.62 (4)	2.97 (19)	30.16 (193)	49.06 (314)	17.19 (110)	66.25 (424)
	Q5: Severity of PEM Episodes	0.47 (3)	2.97 (19)	31.87 (204)	44.22 (283)	20.47 (131)	64.69 (413)
	Q6: Activity without PEM Trigger	0.62 (4)	5.47 (35)	43.59 (279)	41.25 (264)	9.06 (58)	50.31 (322)
	Q7: Energy Management	0.47 (3)	0.47 (3)	7.50 (48)	54.37 (348)	37.19 (238)	91.56 (586)
	Q8: Daily Activities Participation	1.41 (9)	7.34 (47)	39.38 (252)	42.81 (274)	9.06 (58)	51.87 (332)
	Data are presented as % (n). Total n=640.
